# Supplementary material for: Effects of Shot Peening Pressure, Time, and Material on the Properties of Carburized Steel Shafts
Source: Materials (Basel). 2024 Aug 20;17(16):4124. doi: 10.3390/ma17164124 (PMC11356545; doi:10.3390/ma17164124)
Supplement: Supplementary file 1 [file materials-17-04124-s001.zip]

Archive with 1 entries (1 files):
- materials-3144395-supplementary.pdf
